# Supplementary material for: Dysregulation of the hippocampal neuronal network by LGI1 auto-antibodies
Source: PLoS One. 2022 Aug 19;17(8):e0272277. doi: 10.1371/journal.pone.0272277 (PMC9390894; doi:10.1371/journal.pone.0272277)
Supplement: S1 Data — (XLSX) [file pone.0272277.s004.xlsx]

## Sheet: Input-output curve - figure 4
Control C1
I (µA)/Slice	200911_001	200911_003	200922_001	200922_003	201007_001	201007_003	201013_001	201013_003	201022_001	201022-003	201028_001	201028_003
0	0.01258	0.016659	0.001747	0.01162	0.00555	0.003302	0.002684	0.010425	0.001579	0.018918	0.007904	0.014092
100	0.119033	0.460568	0.2566	0.161578	0.348517	0.601606	0.156246	0.101124	0.463708	0.06113	0.220375	0.374758
200	0.208345	0.546358	0.454486	0.161494	0.52905	0.875652	0.285736	0.222235	0.629359	0.092167	0.37425	0.500346
300	0.239052	0.586532	0.577722	0.201364	0.591524	1.03965	0.410512	0.30044	0.708686	0.114827	0.443937	0.515039
400	0.247016	0.566571	0.635847	0.244118	0.585636	1.07799	0.542922	0.336187	0.786985	0.112031	0.50045	0.555613
500	0.264679	0.583722	0.6576	0.24678	0.57469	1.13916	0.605849	0.372806	0.791571	0.115374	0.511803	0.555835
600	0.271584	0.551907	0.682525	0.285684	0.613873	1.16713	0.713534	0.415293	0.798257	0.131584	0.525062	0.551714
Patient 1
I (µA)/Slice	200924_001	200924_003	201008_001	201008_003	201023_001	201023_003	201027_001	201027_003	201029_001	201029_003	201104.001	201104.003	21112.001	201112.003
0	0.001508	0.008878	0.007394	0.012294	0.007389	0.005621	0.00129	0.009477	0.026773	0.014714	0.008387	0.006146	0.015792	0.009418
100	0.67862	0.651563	0.327145	0.31726	0.398603	0.293367	0.3186	0.079607	0.461721	0.319611	0.552154	0.830833	0.187302	0.244494
200	0.876459	0.817333	0.602014	0.547407	0.526354	0.576397	0.369455	0.133652	0.634796	0.440113	0.744127	1.13516	0.257881	0.342374
300	1.03708	0.956348	0.755841	0.716857	0.580754	0.687504	0.390302	0.200917	0.719743	0.485045	0.819354	1.29506	0.283609	0.435961
400	1.04124	1.00366	0.857191	0.911158	0.583812	0.719576	0.372248	0.221559	0.773115	0.501468	0.795269	1.38144	0.277476	0.426424
500	1.13574	1.0566	0.904907	1.00809	0.593529	0.696889	0.384143	0.291207	0.788848	0.503685	0.849483	1.51578	0.321292	0.451003
600	1.11864	1.06062	0.950108	1.04988	0.601596	0.687392	0.380698	0.307268	0.825203	0.474874	0.841457	1.5433	0.302998	0.444018
DTX-K
I (µA)/Slice	201105_001	201105_003	201110_001	20111_003	201112_001	20112_003	201113_001	20113_003
0	0.003195	0.01821	0.004228	0.015271	0.008244	0.028224	0.003756	0.033034
100	0.271771	0.610897	0.117021	0.652781	0.201005	0.221902	0.589688	0.349071
200	0.357452	0.904642	0.223084	0.860457	0.281475	0.296164	0.805286	0.408876
300	0.364585	1.09677	0.329171	0.987975	0.313222	0.369047	0.857622	0.497748
400	0.383438	1.16861	0.410788	1.09678	0.302931	0.459859	1.00593	0.455171
500	0.402316	1.24644	0.453017	1.18652	0.338978	0.474742	1.06129	0.493215
600	0.431116	1.29651	0.401615	1.11748	0.327597	0.589868	1.09625	0.479855

## Sheet: Hyperexcitability - Figure 4
Group	Mice	Ictus area (mV.ms)	Number of ictus	Global hyperexcitability (ictus area.number of ictus)	Fréquence	Mean hyperexcitability	SEM hyperexcitability	Mean area	SEM area	Mean number of ictus	SEM number of ictus
Control C1	21630	42.7085	142	6064.61	0.0525926	4380.46	1156.45	39.2176	4.34745	122	32.0384
	21821	22.4787	135	3034.63	0.05
	22345	52.9195	47	2487.22	0.0174074
	22479	50.0126	50	2500.63	0.0185185
	22693	34.4845	274	9448.74	0.101481
	22782	32.7016	84	2746.94	0.0311111
DTX-K	23169	14.378	131	1883.52	0.0485185	11532.2	4205.75	45.2851	14.6225	259.4	71.1156
	23292	79.3804	339	26910	0.125556
	23294	82.0711	136	11161.7	0.0503704
	24967	27.0955	408	11055	0.151111
	24968	23.5005	283	6650.65	0.104815
Patient 1	21822	61.2376	251	15370.6	0.092963	13840	2551.71	83.9109	13.4854	201.143	63.4566
	22346	138.5	101	13988.5	0.0374074
	22694	127.23	117	14885.9	0.0433333
	22695	68.8439	150	10326.6	0.0555556
	22783	56.0699	154	8634.77	0.057037
	22168	48.4773	560	27147.3	0.207407
	23293	87.0174	75	6526.31	0.0277778

## Sheet: Hyperexcitability - Figure 5
Group	Mice	Ictus area (mV.ms)	Number of ictus	Global hyperexcitability (ictus area.number of ictus)	Fréquence	Mean hyperexcitability	SEM hyperexcitability	Mean area	SEM area	Mean number of ictus	SEM number of ictus
Control C1	21630	258.101	41	10582.2	0.911111	17452.4	5635.74	205.207	21.5266	86.1667	22.3408
	21821	145.07	115	16683.1	2.55556
	22345	252.846	59	14917.9	1.31111
	22479	231.001	194	44814.2	4.31111
	22693	123.742	63	7795.77	1.4
	22782	220.478	45	9921.52	1
DTX-K	23169	64.0659	127	8136.38	2.82222	17847.5	3501.75	193.053	46.3925	99.8	15.7554
	23292	312.624	77	24072	1.71111
	23294	133.44	79	10541.8	1.75556
	24967	283.129	84	23782.8	1.86667
	24968	172.006	132	22704.7	2.93333
Patient 1	21822	458.267	60	27496	1.33333	10900.4	2912.98	250.881	88.139	100	40.6671
	22346	656.474	11	7221.21	0.244444
	22694	203.623	35	7126.8	0.777778
	22694	268.957	43	11565.1	0.955556
	22783	65.0517	94	6114.86	2.08889
	22168	16.6761	327	5453.1	7.26667
	23293	87.1198	130	11325.6	2.88889
