# Supplementary material for: Dysregulation of the hippocampal neuronal network by LGI1 auto-antibodies
Source: PLoS One. 2022 Aug 19;17(8):e0272277. doi: 10.1371/journal.pone.0272277 (PMC9390894; doi:10.1371/journal.pone.0272277)
Supplement: S2 Data — (XLSX) [file pone.0272277.s005.xlsx]

## Sheet: Input-output curve
Control C2
I (µA)/Mice	170316		170331		170406		170505			180315		180322		180327		180201
0	0.008354	0.001959	0.011756	0.015757	0.011756	0.035269	0.033433	0.064674	0.003415	0.009561	0.008523	0.002898	0.029018	0.00702	0.015904	0.00471
100	0.506515	0.238347	0.631578	0.50684	0.374422	0.310237	0.285962	0.351595	0.196269	0.29174	0.01089	0.086977	1.11942	0.065966	0.214007	0.215131
200	0.601255	0.393139	0.786371	0.710179	0.635199	0.477438	0.379684	0.406951	0.253223	0.726617	0.030303	0.12459	1.73884	0.248326	0.302455	0.400333
300	0.571799	0.450101	0.874543	0.742378	0.791594	0.522504	0.338989	0.486423	0.235468	0.927393	0.343513	0.136719	2.05915	0.416706	0.277762	0.470473
400	0.609609	0.470115	0.846459	0.698121	0.809051	0.542751	0.342825	0.603986	0.216756	1.11342	0.586174	0.152785	2.33817	0.578213	0.200893	0.505917
500	0.60849	0.481452	0.844499	0.676471	0.784113	0.670765	0.239238	0.56932	0.170864	1.01645	0.693892	0.182932	2.40848	0.700922	0.184849	0.503332
600	0.494974	0.470955	0.900016	0.618922	0.833988	0.633537	0.198954	0.560277	0.11391	1.01235	0.754498	0.186602	2.56362	0.764509	0.126814	0.448644
Patient 2
I (µA)/Mice	170317	170330		170405	170407		170505			180302		180316		180323		180328	180331		180202
0	0.015255	0.019713	0.006769	0.032003	0.00274	0.030736	0.050384	0.024527	0.022393	0.01144	0.008603	0.012448	0.006425	0.023562	0.007178	0.003407	0.028136	0.028054	0.011075	0.009444
100	0.365427	0.495192	0.20622	0.182877	0.004796	0.042666	0.359688	0.187033	0.422202	0.436802	0.824265	0.091174	0.101784	0.12687	0.072425	0.16186	0.321992	0.377367	0.383199	0.063316
200	0.4557	0.60373	0.402414	0.450661	0.26719	0.140939	0.545831	0.452716	0.464189	0.52274	1.16816	0.260474	0.132461	0.178858	0.111035	0.277021	0.351631	0.625	0.417711	0.280198
300	0.462977	0.639355	0.478245	0.489849	0.376122	0.359121	0.864932	0.626321	0.392811	0.554339	1.27	0.479052	0.160468	0.209025	0.122935	0.390684	0.39404	0.730469	0.451022	0.420244
400	0.475014	0.60848	0.485675	0.479399	0.341181	0.491365	1.289	0.66962	0.314902	0.569685	1.27999	0.583877	0.184091	0.232992	0.139652	0.501322	0.418488	0.720762	0.40977	0.392342
500	0.48621	0.611568	0.40903	0.325913	0.351458	0.580135	1.22742	0.542465	0.28971	0.546387	1.1277	0.724245	0.187711	0.215249	0.168055	0.569461	0.402986	0.722538	0.338771	0.271935
600	0.483131	0.563117	0.358137	0.249496	0.39736	0.614308	1.44155	0.527941	0.248656	0.549386	0.89123	0.798249	0.196926	0.189422	0.218659	0.615983	0.374713	0.687737	0.318982	0.160972

## Sheet: Hyperexcitability 4-AP
Group	Mice	Ictus area (mV.ms)	Number of ictus	Global hyperexcitability (ictus area.number of ictus)	Fréquence
Control C2	2017-59	28.1769	87.5	2465.48	0.0324074
	2017-82	18.5663	20	371.325	0.00740741
	2017-84	3.55568	245	871.142	0.0907407
	2017-98	162.483	19.5	3168.42	0.00722222
	N18-37	13.1479	405	5324.89	0.15
	N18-39	23.7042	69	1635.59	0.0255556
	2018-007	5.36463	132	708.131	0.0488889
	2018-011	6.89383	99	682.489	0.0366667
	2018-014	50.4327	78	3933.75	0.0288889
Patient 2	2017-73	58.7128	152	8924.35	0.0562963
	2017-81	55.1685	42	2317.08	0.0155556
	2017-83	66.8075	242	16167.4	0.0896296
	2017-91	43.7027	199	8696.85	0.0737037
	2017-97	77.5931	139	10785.4	0.0514815
	N18-38	115.05	84	9664.18	0.0311111
	N18-41	34.9414	72	2515.78	0.0266667
	2018-004	36.2458	60	2174.75	0.0222222
	2018-008	84.4928	111	9378.7	0.0411111
	2018-012	96.8341	171	16558.6	0.0633333
	2018-014	42.7897	360	15404.3	0.133333

## Sheet: Hyperexcitability picrotoxine
Group	Mice	Ictus area (mV.ms)	Number of ictus	Global hyperexcitability (ictus area.number of ictus)
Control C2	2017-81	216.676	47	10183.8
	2017-83	354.314	78	27636.5
	2017-91	610.552	12	7326.62
	2017-97	210.114	33	6933.77
	N18-38	280.409	3	841.227
	2018-004	826.462	7	5785.24
	2018-008	168.747	3	506.242
	2018-012	234.063	17	3979.07
Patient 2	2017-81	401.302	34	13644.3
	2017-83	46.7524	43	2010.35
	2017-91	338.419	49	16582.5
	2017-97	351.524	28	9842.67
	N18-38	360.376	13	4684.89
	2018-004	116.942	24	2806.62
	2018-008	54.0031	55	2970.17
	2018-012	816.092	12	9793.1
