# Supplementary material for: Dysregulation of the hippocampal neuronal network by LGI1 auto-antibodies
Source: PLoS One. 2022 Aug 19;17(8):e0272277. doi: 10.1371/journal.pone.0272277 (PMC9390894; doi:10.1371/journal.pone.0272277)
Supplement: S3 Data — (XLSX) [file pone.0272277.s006.xlsx]

## Sheet: Interneurons - Figure 2
Group	Mice	Area	Total area (nm²)	Relative number of GluA1	GluA1 density (spots/µm²)	Relative number of clusters	Clusters density (clusters/µm²)	Clusters area (nm²)	relative GluA1/clusters	Relative GluA1/clusters area
Control C1	GAD2-RT2	Dentate Gyrus	52910600	37307	705.095	154	2.91057	4961.36	84.5935	17050.5
	GAD2-RT2	Dentate Gyrus	26493100	23376	882.343	106	4.00104	12123.8	97.3738	8031.66
	GAD2-RT3	Dentate Gyrus	23319000	14199	608.903	62	2.65878	11745	100.397	8548.02
	GAD2-RT3	Dentate Gyrus	75980400	58038	763.855	249	3.27716	8931	126.552	14170
	GAD2-RT3	Dentate Gyrus	115783000	54162	467.789	146	1.26098	30546.6	291.252	9534.68
	GAD2-RT3	Dentate Gyrus	110300000	67058	607.96	226	2.04896	24899.8	202.749	8142.6
	GAD2-RT3	Dentate Gyrus	47887700	5871	122.599	19	0.396762	10491.9	174.4	16622.3
	GAD2-RT3	Dentate Gyrus	56686700	35355	623.691	132	2.32859	27458.8	134.18	4886.61
	2928	Dentate Gyrus	114226000	117359	1027.43	63	0.551538	207019	1637.52	7909.98
	2928	Dentate Gyrus	117594000	31209	265.396	92	0.782353	72750.4	256.527	3526.12
	2928	Dentate Gyrus	93761600	103360	1102.37	72	0.767905	45974.4	1271.78	27662.9
	2385	Dentate Gyrus	31151300	8876	284.932	48	1.54087	18091.4	104.449	5773.42
	2385	Dentate Gyrus	64953800	21371	329.018	51	0.785173	8240.54	148.652	18039.1
	2385	Dentate Gyrus	81711300	22473	275.029	86	1.05249	27289.8	193.207	7079.82
Patient P1	GAD-RT4	Dentate Gyrus	84185100	3514	41.7414	14	0.1663	172207	71.7333	416.554
	GAD-RT4	Dentate Gyrus	113986000	41547	364.492	223	1.95638	8762.79	104.286	11901
	GAD-RT4	Dentate Gyrus	65376800	27928	427.185	196	2.99801	9363.76	83.5787	8925.76
	GAD-RT4	Dentate Gyrus	68353000	23565	344.754	161	2.35542	6910.54	82.5617	11947.2
	GAD-RT4	Dentate Gyrus	68727100	15840	230.477	107	1.55688	12323.6	80.3889	6523.19
	GAD-RT4	Dentate Gyrus	41805700	5182	123.954	40	0.956807	22735.5	48.1707	2118.74
	GAD-RT4	Dentate Gyrus	28404200	2867	100.936	18	0.633709	24513.9	76.7895	3132.48
	GAD-RT5	Dentate Gyrus	169334000	98746	583.143	270	1.59448	15435.5	218.439	14151.7
	GAD-RT5	Dentate Gyrus	50500100	31117	616.177	117	2.31683	16903.7	178.992	10588.9
	GAD-RT5	Dentate Gyrus	81026900	35092	433.091	149	1.8389	22253.2	151.833	6822.99
	GAD-RT5	Dentate Gyrus	63412200	33685	531.207	141	2.22355	20584	128.859	6260.15
	GAD-RT5	Dentate Gyrus	61552700	19257	312.854	97	1.57589	14310.4	87.8265	6137.24
	GAD-RT5	Dentate Gyrus	36279100	5369	147.992	21	0.578846	8806.31	79.7727	9058.59
	2927	Dentate Gyrus	56904500	1021	17.9423	4	0.0702932	314926	58.8	186.711
	2927	Dentate Gyrus	97851900	3656	37.3626	7	0.0715367	336302	352.375	1047.79
Group	Mice	Area	Total area (nm²)	Relative number of GluA1	GluA1 density (spots/µm²)	Relative number of clusters	Clusters density (clusters/µm²)	Clusters area (nm²)	relative GluA1/clusters	Relative GluA1/clusters area
Control C1	GAD2-RT	CA3	19749700	10399	526.54	55	2.78485	8565.16	84.0179	9809.25
	GAD2-RT	CA3	47745400	36996	774.86	139	2.91128	10722.8	117.886	10993.9
	GAD2-RT 3	CA3	45330300	10835	239.023	34	0.75005	9220.45	134.6	14598
	GAD2-RT 3	CA3	43401800	7955	183.287	43	0.990742	32979.6	124.25	3767.48
	GAD2-RT 3	CA3	34626400	2775	80.1412	8	0.231038	24222.5	92.1111	3802.71
	GAD2-RT 3	CA3	44360600	7607	171.481	37	0.834073	38323.3	130.789	3412.8
	2385	CA3	78445300	54441	694	89	1.13455	38309.5	535.211	13970.7
	2385	CA3	41561200	8787	211.423	37	0.890253	22398.6	158.789	7089.25
	2385	CA3	173710000	6088	35.0469	23	0.132405	192488	154.875	804.594
	2929	CA3	97142300	91134	938.149	273	2.81031	24668	214.131	8680.52
	2929	CA3	53822500	16631	308.997	34	0.631706	69195.7	351.571	5080.83
Patient P1	GAD-RT4	CA3	87643700	79735	909.763	218	2.48734	24661.9	259.269	10512.9
	GAD-RT4	CA3	27402700	8352	304.787	59	2.15307	8649.03	85.6167	9898.99
	GAD-RT4	CA3	32987800	11118	337.034	37	1.12163	163707	234.5	1432.44
	GAD-RT4	CA3	39914600	10482	262.611	67	1.67858	14244.5	109.941	7718.16
	GAD-RT5	CA3	42980200	4206	97.859	17	0.395531	23965.6	77.7778	3245.39
	2927	CA3	46158200	12223	264.807	63	1.36487	14442.1	125	8655.28
Group	Mice	Area	Total area (nm²)	Relative number of GluA1	GluA1 density (spots/µm²)	Relative number of clusters	Clusters density (clusters/µm²)	Clusters area (nm²)	relative GluA1/clusters	Relative GluA1/clusters area
Control C1	GAD2-RT 2	CA1	18607700	21904	1177.15	28	1.50475	23458.4	420.345	17918.7
	GAD2-RT 2	CA1	36692300	17819	485.633	70	1.90776	27969.1	153.549	5489.96
	GAD2-RT 3	CA1	79687300	32956	413.567	132	1.65647	17295.2	152.045	8791.16
	GAD2-RT 3	CA1	80035500	51160	639.216	257	3.21108	12505.7	124.88	9985.8
	GAD2-RT 3	CA1	73147800	38309	523.72	176	2.40609	23760.1	138.576	5832.31
	2385	CA1	178864000	43346	242.341	146	0.816263	16365.1	223.673	13667.7
Patient P1	GAD-RT4	CA1	34226800	19813	578.874	103	3.00934	9463.67	93.5577	9885.98
	GAD-RT4	CA1	43252300	30915	714.76	137	3.16746	5725.96	133.145	23252.9
	GAD-RT5	CA1	82817400	64753	781.877	214	2.584	12683.3	209.251	16498.2
	GAD-RT5	CA1	99462700	67833	681.994	167	1.67902	36785.2	319.274	8679.41
	GAD-RT5	CA1	45658000	30673	671.799	97	2.12449	24756.3	198.51	8018.58
	GAD-RT5	CA1	138734000	68702	495.207	245	1.76597	24770.3	207.276	8367.93
	GAD-RT5	CA1	60692000	31022	511.138	135	2.22435	18051.4	138.118	7651.37
	2927	CA1	39184600	9795	249.971	47	1.19945	29198.6	130.396	4465.82
	2927	CA1	34509200	25456	737.658	89	2.57902	21017.6	229.483	10918.6
	2927	CA1	90068600	27099	300.871	106	1.17688	13989.1	162.86	11641.9
	2927	CA1	33007300	943	28.5694	2	0.0605927	31825.9	139	4367.51

## Sheet: Excitatory neurons - Figure 3
Group	Mice	Area	Total area (nm²)	Relative number of GluA1	GluA1 density (spots/µm²)	Relative number of clusters	Clusters density (clusters/µm²)	Clusters area (nm²)	relative GluA1/clusters	Relative GluA1/clusters area
Control C1	GAD2-RT2	Dentate Gyrus	172744000	262596	1520.15	521	3.01602	4511.12	196.452	43548.4
	GAD2-RT2	Dentate Gyrus	155596000	407704	2620.27	526	3.38055	5434.65	244.102	44916
	GAD2-RT2	Dentate Gyrus	89525000	126670	1414.91	254	2.8372	15822.3	235.965	14913.4
	GAD2-RT3	Dentate Gyrus	136840000	296437	2166.3	425	3.10582	7483.47	303.556	40563.6
	GAD2-RT3	Dentate Gyrus	96868400	138313	1427.84	288	2.97311	6489.68	245.841	37881.8
	GAD2-RT3	Dentate Gyrus	107678000	101963	946.925	146	1.35589	10325.5	300.095	29063.6
	GAD2-RT3	Dentate Gyrus	77684800	31459	404.957	49	0.630754	6543.87	122.72	18753.4
	GAD2-RT3	Dentate Gyrus	157496000	16089	102.155	39	0.247625	17386.1	130.075	7481.54
	GAD2-RT3	Dentate Gyrus	160523000	216454	1348.43	430	2.67874	7137.34	274.807	38502.8
	2928	Dentate Gyrus	279610000	296536	1060.53	357	1.27678	11120.9	262.659	23618.6
	2928	Dentate Gyrus	79609400	35584	446.982	82	1.03003	10924.6	163.482	14964.6
	2928	Dentate Gyrus	217242000	306938	1412.89	274	1.26127	16269.1	707.498	43487.1
	2385	Dentate Gyrus	266535000	135437	508.14	215	0.806648	16679.2	334.884	20077.9
	2385	Dentate Gyrus	154089000	188886	1225.82	359	2.32982	6837.56	308.928	45181
	2385	Dentate Gyrus	274121000	203715	743.157	236	0.860934	16975.4	404.089	23804.4
	2385	Dentate Gyrus	235621000	345017	1464.29	367	1.55759	13508	602.63	44612.8
Patient P1	GAD-RT4	Dentate Gyrus	258454000	30435	117.758	61	0.236019	16653.5	106.758	6410.55
	GAD-RT4	Dentate Gyrus	415288000	230602	555.282	563	1.35569	5615.91	134.179	23892.7
	GAD-RT4	Dentate Gyrus	115988000	76666	660.982	221	1.90537	6596.75	158.581	24039.3
	GAD-RT4	Dentate Gyrus	243816000	43596	178.807	121	0.496276	9834.44	108.664	11049.3
	GAD-RT4	Dentate Gyrus	212705000	86240	405.444	300	1.4104	7758.58	136.073	17538.4
	GAD-RT4	Dentate Gyrus	125225000	55370	442.164	284	2.26792	7417.15	117.207	15802.2
	GAD-RT4	Dentate Gyrus	164198000	59663	363.36	364	2.21684	4765.77	69.8	14646.1
	GAD-RT5	Dentate Gyrus	152535000	170529	1117.97	246	1.61274	9493.31	278.506	29337.1
	GAD-RT5	Dentate Gyrus	132174000	55963	423.404	92	0.696052	10881.1	176.591	16229.3
	GAD-RT5	Dentate Gyrus	173864000	139727	803.657	257	1.47817	7452.15	254.965	34213.6
	GAD-RT5	Dentate Gyrus	139812000	84718	605.942	117	0.836838	8311.78	264.11	31775.4
	GAD-RT5	Dentate Gyrus	117469000	76650	652.513	118	1.00452	11267.6	341.555	30312.9
	GAD-RT5	Dentate Gyrus	126919000	44245	348.608	79	0.622444	15044.5	321.8	21389.9
Group	Mice	Area	Total area (nm²)	Relative number of GluA1	GluA1 density (spots/µm²)	Relative number of clusters	Clusters density (clusters/µm²)	Clusters area (nm²)	relative GluA1/clusters	Relative GluA1/clusters area
Control C1	GAD2-RT	CA3	113753000	250989	2206.44	367	3.22629	6740.45	291.448	43238.7
	GAD2-RT	CA3	82597400	147538	1786.23	201	2.43349	6196.17	352.842	56945.1
	GAD2-RT	CA3	89525000	126670	1414.91	254	2.8372	15822.3	235.965	14913.4
	GAD2-RT	CA3	101712000	24161	237.543	489	4.80769	7779.52	255.486	32840.8
	GAD2-RT	CA3	197330000	135418	686.251	323	1.63685	5181.18	209.873	40506.9
	GAD2-RT	CA3	175934000	41669	236.844	74	0.420612	8799.92	155.507	17671.4
	GAD2-RT	CA3	146352000	151257	1033.52	257	1.75604	12533.4	314.616	25102.2
	GAD2-RT	CA3	162915000	135111	829.334	287	1.76165	10956.5	235.271	21473.2
	GAD2-RT 3	CA3	209351000	65829	314.443	207	0.98877	16401.7	146.365	8923.8
	GAD2-RT 3	CA3	151638000	26737	176.321	46	0.303354	8723.93	128.574	14738.1
	GAD2-RT 3	CA3	96058800	18406	191.612	38	0.395591	9101.55	133.256	14641.1
	GAD2-RT 3	CA3	177307000	87690	494.566	184	1.03775	8429.86	233.146	27657.1
	GAD2-RT 3	CA3	131727000	18031	136.882	52	0.394756	8974.69	129.906	14474.7
	GAD2-RT 3	CA3	217955000	62890	288.546	168	0.770801	8193.91	158.68	19365.7
	2385	CA3	60797600	17192	282.774	35	0.575681	11338.9	220.111	19412
	2385	CA3	186306000	230493	1237.17	359	1.92694	8408.99	405.114	48176.3
	2385	CA3	144158000	59161	410.39	113	0.783862	14739.6	239.579	16254.1
	2929	CA3	176144000	105846	600.906	162	0.919702	10650.8	184.252	17299.3
	2929	CA3	261010000	55623	213.107	87	0.333321	20208.3	192	9501.07
Patient P1	GAD-RT4	CA3	117204000	223107	1903.58	466	3.97597	4827.98	179.576	37194.9
	GAD-RT4	CA3	226097000	367368	1624.82	885	3.91425	5100.24	187.361	36735.8
	GAD-RT4	CA3	165718000	222940	1345.3	504	3.04131	6502.91	204.675	31474.4
	GAD-RT4	CA3	91390700	67548	739.112	161	1.76167	9849.99	190.327	19322.6
	GAD-RT4	CA3	93066200	3083	33.127	3	0.0322351	14558.6	100.75	6920.3
	GAD-RT4	CA3	120729000	13147	108.897	37	0.306472	7300.07	92.8947	12725.2
	GAD-RT4	CA3	122629000	33313	271.657	75	0.611601	19279	190.342	9873.04
	GAD-RT5	CA3	111396000	31087	279.067	55	0.493734	28095.3	190.071	6765.24
	2927	CA3	89642300	69532	775.661	175	1.9522	6860.88	191.822	27958.8
Group	Mice	Area	Total area (nm²)	Relative number of GluA1	GluA1 density (spots/µm²)	Relative number of clusters	Clusters density (clusters/µm²)	Clusters area (nm²)	relative GluA1/clusters	Relative GluA1/clusters area
Control C1	GAD2-RT 2	CA1	82396800	58759	713.122	46	0.558274	5797.78	107.085	18470
	GAD2-RT 2	CA1	129891000	120815	930.126	96	0.739081	17633.8	400.093	22689
	GAD2-RT 3	CA1	205619000	237946	1157.22	499	2.42682	6005.14	188.438	31379.5
	GAD2-RT 3	CA1	155030000	102610	661.872	167	1.07721	6202.76	139.946	22562
	GAD2-RT 3	CA1	119412000	71802	601.296	113	0.946304	7609.19	125.421	16482.8
	GAD2-RT 3	CA1	96884600	154142	1590.99	300	3.09647	6295.46	272.206	43238.5
	GAD2-RT 3	CA1	168729000	296234	1755.68	410	2.42993	7537.29	394.273	52309.6
	GAD2-RT 3	CA1	120648000	114262	947.069	158	1.30959	5254.5	296.308	56391.3
	2385	CA1	230352000	115880	503.056	248	1.07661	9496.62	197.53	20800
	2385	CA1	132368000	102958	777.816	166	1.25408	12720.4	391.389	30768.7
	2385	CA1	166260000	58284	350.559	125	0.751834	12115.9	305.778	25237.8
Patient P1	GAD-RT4	CA1	83337500	244580	2934.81	446	5.35173	4884.78	278.257	56964.2
	GAD-RT4	CA1	101642000	279957	2754.34	459	4.51585	4787.05	232.026	48469.5
	GAD-RT4	CA1	115501000	221141	1914.62	466	4.0346	4446.1	204.854	46075
	GAD-RT4	CA1	107616000	6399	59.4614	10	0.092923	32188.6	190.364	5914.01
	GAD-RT5	CA1	71085900	83959	1181.09	199	2.79943	4379.89	170.1	38836.6
	GAD-RT5	CA1	160148000	313320	1956.44	406	2.53515	7720.06	399.194	51708.7
	GAD-RT5	CA1	125613000	116595	928.208	174	1.38521	6293	202.92	32245.3
	GAD-RT5	CA1	68483200	118159	1725.37	176	2.56997	7407.24	293.712	39652
	GAD-RT5	CA1	115222000	73212	635.399	104	0.902605	7835.7	192.562	24574.9
	GAD-RT5	CA1	122433000	211492	1727.41	392	3.20175	6461.67	269.384	41689.5
	2927	CA1	104828000	87274	832.545	145	1.38322	9069.29	261.938	28881.9
	2927	CA1	125966000	109187	866.797	238	1.8894	7532.85	204.167	27103.6
	2927	CA1	111532000	53359	478.419	115	1.03109	7751.44	229.966	29667.5
	2927	CA1	172794000	8953	51.8131	22	0.127319	23029.6	101.13	4391.33
